# Supplementary material for: A crossover study on attentional focus and gross motor performance in individuals with Down syndrome
Source: PLoS One. 2024 Aug 22;19(8):e0305267. doi: 10.1371/journal.pone.0305267 (PMC11340959; doi:10.1371/journal.pone.0305267)
Supplement: S1 File — (XLSX) [file pone.0305267.s001.xlsx]

## Sheet: Dataset
Condition	Subject	5 m sprint (s)	CMJ (cm)	SBJ (m)	FMBT (m)	OMBT (m)	5STS (s)
External Focus	1	2.93	19	1.58	2.58	5.2	14.22
	2	4.44	13	0.35	2.89	3.8	15.42
	3	2.91	32	1.4	2.85	4	6.36
	4	4.95	15	0.8	1.48	3	10.42
	5	4	17	1.04	1.5	4	15.18
	6	11	10	0.25	1.43	3.5	9.8
	7	4	5.7	0.65	1.32	5	14.8
Internal Focus	1	3.09	12	1.4	2.33	5	14.66
	2	6.43	11	0.3	2.85	3.2	18.5
	3	3.14	30	1.4	2.08	4	7.16
	4	5.05	10	0.5	1.4	2.3	10.8
	5	5.1	15	0.9	1.32	3.6	19.28
	6	8	7	0.2	1.23	3.3	15.84
	7	4.2	5	0.5	1.18	4.3	15.28
